# Supplementary material for: Pregnant women co-infected with HIV and Zika: Outcomes and birth defects in infants according to maternal symptomatology
Source: PLoS One. 2018 Jul 6;13(7):e0200168. doi: 10.1371/journal.pone.0200168 (PMC6034846; doi:10.1371/journal.pone.0200168)
Supplement: S1 File — In this part, we describe all the laboratory assays performed in the population of the study. (XLSX) [file pone.0200168.s001.xlsx]

## Sheet: Databank
Proj. ID	Symptoms	D.PCR	Denv.IgM	D.PRNT titer	D.PRNT Int	Z.PCR	DPP.IgM	DPP.IgG	EuroI.IgM	EuroI.IgG	MAC.IgM	Z.PRNT titer	Z.PRNT Int	C.PCR	CHIKV.IgM	CHIKV.IgG	C.PRNT titer	C.PRNT Int	Final Diagnosis
SE006	No	nt	POS	<1/10 + <1/10	neg	nt	Ind	neg	neg	POS	POS	1/320 + 1/160	POS	nt	neg	neg	nt + nt		Recent Zikv infection
SE089	No	nt	neg	1/10 + <1/10	neg	nt	Ind	POS	POS	POS	POS	1/5120 + 1/2560	POS	nt	neg	neg	nt + nt		Recent Zikv infection
SE095	No	nt	neg	1/10 + 1/10	neg	nt	Ind	POS	POS	POS	POS	1/640 + 1/1280	POS	nt	neg	neg	nt + nt		Recent Zikv infection
SE099	No	nt	neg	1/10 + 1/10	neg	nt	Ind	POS	neg	POS	POS	1/1280 + 1/640	POS	nt	neg	neg	nt + nt		Recent Zikv infection
SE107	No	nt	neg	<1/10 + 1/10	neg	nt	neg	POS	neg	POS	POS	<1/10 + 1/640	POS	nt	neg	neg	nt + nt		Recent Zikv infection
16HFSE029	Yes	nt	neg	nt + 1/10	neg	POS	neg	POS	neg	POS	nt	nt + nt		nt	neg	neg	nt + nt		Recent Zikv infection
16HFSE041	Yes	nt	neg	nt + 1/10	neg	POS	neg	POS	neg	POS	nt	nt + nt		nt	neg	neg	nt + nt		Recent Zikv infection
16HFSE095	Yes	nt	neg	nt + 1/20	neg	POS	nt	nt	nt	nt	nt	nt + nt		nt	neg	neg	nt + nt		Recent Zikv infection
16LAC01	Yes	nt	nt	nt		POS	nt	nt	nt	nt	nt	nt		nt	nt	nt	nt		Recent Zikv infection
16LAC02	Yes	nt	nt	nt		POS	nt	nt	nt	nt	nt	nt		nt	nt	nt	nt		Recent Zikv infection
SE012	Yes	nt	neg	<1/10 + <1/10	neg	nt	neg	POS	neg	POS	POS	<1/10 + 1/640	POS	nt	neg	neg	nt + nt		Recent Zikv infection
SE110	Yes	nt	neg	<1/10 + 1/10	neg	nt	neg	POS	neg	POS	POS	<1/10 + 1/1280	POS	nt	neg	neg	nt + nt		Recent Zikv infection
SE140	No	nt	neg	nt + nt		nt	neg	POS	neg	POS	neg	nt + nt		nt	POS	POS	<1/10 + 1/320	POS	Recent Chikv Infection
16HFSE007	Yes	nt	neg	nt + nt		nt	neg	POS	neg	POS	neg	nt + nt		nt	POS	POS	1/320 + 1/320	POS	Recent Chikv Infection
16HFSE009	Yes	nt	neg	nt		nt	neg	POS	neg	POS	neg	nt		nt	POS	POS	1/1280	POS	Recent Chikv Infection
16HFSE021	Yes	nt	neg	nt + nt		nt	neg	neg	neg	neg	nt	nt + nt		nt	POS	POS	1/320 + 1/160	POS	Recent Chikv Infection
16HFSE050	Yes	nt	neg	nt + nt		nt	neg	neg	neg	neg	nt	nt + nt		nt	POS	POS	1/640 + 1/640	POS	Recent Chikv Infection
16HFSE051	Yes	nt	neg	nt + nt		nt	neg	neg	neg	neg	nt	nt + nt		nt	POS	POS	1/320 + 1/320	POS	Recent Chikv Infection
16HFSE052	Yes	nt	neg	nt + nt		nt	neg	neg	neg	nt	nt	nt + nt		nt	POS	POS	1/160 + 1/320	POS	Recent Chikv Infection
16HFSE053	Yes	nt	neg	nt + nt		nt	neg	neg	neg	neg	nt	nt + nt		POS	POS	POS	1/40 + 1/320	POS	Recent Chikv Infection
16HFSEXXX	Yes	nt	neg	nt + nt		nt	POS	neg	neg	POS	neg	nt + nt		POS	neg	POS	1/10 + 1/160	POS	Recent Chikv Infection
SE158	No	nt	POS	1/80 + 1/40	POS	nt	neg	neg	neg	POS	neg	1/20 + 1/20	neg	nt	neg	neg	nt + nt		Recent Denv infection
16HFSE012	Yes	nt	POS	1/1280 + 1/640	POS	nt	neg	neg	neg	neg	POS	1/20 + <1/10	neg	nt	neg	neg	nt + nt		Recent Denv infection
SE025	No	nt	neg	1/40 + 1/1280	POS	nt	neg	POS	neg	POS	POS	1/10 + 1/640	POS	nt	neg	neg	nt + nt		Recent Flavivirus infection (virus not determined)
SE040	No	nt	neg	1/80 + 1/160	POS	nt	neg	POS	neg	POS	POS	1/20 + 1/2560	POS	nt	neg	neg	nt + nt		Recent Flavivirus infection (virus not determined)
SE044	No	nt	neg	1/10 + 1/640	POS	nt	Ind	POS	neg	POS	POS	<1/10 + 1/2560	POS	nt	neg	neg	nt + nt		Recent Flavivirus infection (virus not determined)
SE073	No	nt	POS	1/80 + 1/5120	POS	nt	neg	POS	neg	POS	POS	<1/10 + 1/2560	POS	nt	neg	neg	nt + nt		Recent Flavivirus infection (virus not determined)
SE077	No	nt	POS	1/5120 + 1/320	POS	nt	Ind	POS	neg	POS	POS	>1/5120 + >1/5120	POS	nt	neg	neg	nt + nt		Recent Flavivirus infection (virus not determined)
SE086	No	nt	POS	1/20 + 1/40	POS	nt	neg	POS	neg	POS	POS	<1/10 + 1/640	POS	nt	neg	neg	nt + nt		Recent Flavivirus infection (virus not determined)
SE092	No	nt	neg	1/160 + 1/2560	POS	nt	neg	POS	neg	POS	POS	1/80 + >1/5120	POS	nt	neg	neg	nt + nt		Recent Flavivirus infection (virus not determined)
SE094	No	nt	neg	1/40 + 1/20	POS	nt	neg	POS	neg	POS	POS	1/1280 + 1/1280	POS	nt	neg	neg	nt + nt		Recent Flavivirus infection (virus not determined)
SE130	No	nt	neg	1/20 + 1/40	POS	nt	neg	POS	neg	POS	POS	1/320 + 1/5120	POS	nt	neg	neg	nt + nt		Recent Flavivirus infection (virus not determined)
SE132	No	nt	neg	1/80 + 1/160	POS	nt	neg	POS	neg	POS	POS	1/640 + > 1/5120	POS	nt	POS	neg	<1/10 + 1/20	neg	Recent Flavivirus infection (virus not determined)
SE133	No	nt	neg	1/20 + 1/160	POS	nt	neg	POS	neg	POS	POS	<1/10 + 1/1280	POS	nt	neg	neg	nt + nt		Recent Flavivirus infection (virus not determined)
SE147	No	nt	neg	<1/10 + 1/40	POS	nt	POS	POS	neg	POS	POS	<1/10 + 1/1280	POS	nt	neg	neg	nt + nt		Recent Flavivirus infection (virus not determined)
SE171	No	nt	neg	<1/10 + 1/40	POS	nt	Ind	neg	neg	neg	POS	<1/10 + 1/160	POS	nt	neg	neg	nt + nt		Recent Flavivirus infection (virus not determined)
SE177	No	nt	neg	1/5120	POS	nt	neg	POS	neg	POS	POS	1/2560	POS	nt	neg	neg	nt		Recent Flavivirus infection (virus not determined)
SE179	No	nt	POS	1/160 + 1/160	POS	nt	neg	POS	neg	POS	POS	1/2560 + 1/2560	POS	nt	neg	neg	nt + nt		Recent Flavivirus infection (virus not determined)
SE197	No	nt	neg	1/320 + 1/160	POS	nt	neg	POS	neg	POS	POS	1/80 + 1/160	POS	nt	neg	neg	nt + nt		Recent Flavivirus infection (virus not determined)
16HFSE006	Yes	nt	neg	1/160 + 1/20	POS	nt	neg	POS	POS	POS	POS	1/5120 + 1/2560	POS	nt	neg	neg	nt + nt		Recent Flavivirus infection (virus not determined)
16HFSE048	Yes	nt	neg	<1/10 + 1/40	POS	nt	neg	POS	neg	POS	POS	1/160 + 1/320	POS	nt	neg	neg	nt + nt		Recent Flavivirus infection (virus not determined)
SE090	Yes	nt	POS	1/160 + 1/320	POS	nt	Ind	POS	neg	POS	POS	<1/10 + 1/2560	POS	nt	neg	neg	nt + nt		Recent Flavivirus infection (virus not determined)
SE195	No	nt	neg	1/10 + 1/10	neg	nt	neg	POS	neg	POS	Inc	1/80 + 1/80	POS	nt	neg	neg	nt + nt		Evidence of Zikv infection (time not determined)
SE142	No	nt	neg	1/40 + 1/20	POS	nt	neg	POS	neg	POS	Inc	1/320 + 1/160	POS	nt	neg	neg	nt + nt		Evidence of Flavivirus infection (virus and time not determined)
SE183	No	nt	neg	1/80 + 1/160	POS	nt	neg	POS	neg	POS	Inc	1/160 + 1/160	POS	nt	neg	neg	nt + nt		Evidence of Flavivirus infection (virus and time not determined)
SE061	No	nt	neg	nt + nt		nt	Ind	neg	neg	nt	Inc	nt + nt		nt	neg	neg	nt + nt		Inconclusive Results
16HFSE054	Yes	nt	neg	nt + nt		nt	neg	POS	neg	neg	Inc	nt + nt		nt	neg	neg	nt + nt		Inconclusive Results
SE001	No	nt	neg	nt + nt		nt	neg	neg	nt	nt	nt	nt + nt		nt	neg	neg	nt + nt		No Evidence of Recent Denv/Zikv/Chikv infection
SE002	No	nt	neg	nt + nt		nt	neg	neg	nt	nt	nt	nt + nt		nt	neg	neg	nt + nt		No Evidence of Recent Denv/Zikv/Chikv infection
SE003	No	nt	neg	nt + nt		nt	neg	neg	nt	nt	nt	nt + nt		nt	neg	neg	nt + nt		No Evidence of Recent Denv/Zikv/Chikv infection
SE004	No	nt	neg	nt + nt		nt	neg	neg	nt	nt	nt	nt + nt		nt	neg	neg	nt + nt		No Evidence of Recent Denv/Zikv/Chikv infection
SE005	No	nt	neg	nt + nt		nt	neg	POS	neg	POS	neg	nt + nt		nt	neg	neg	nt + nt		No Evidence of Recent Denv/Zikv/Chikv infection
SE007	No	nt	neg	nt + nt		nt	neg	neg	nt	nt	nt	nt + nt		nt	neg	neg	nt + nt		No Evidence of Recent Denv/Zikv/Chikv infection
SE008	No	nt	neg	nt + nt		nt	neg	neg	nt	nt	nt	nt + nt		nt	neg	neg	nt + nt		No Evidence of Recent Denv/Zikv/Chikv infection
SE009	No	nt	neg	nt + nt		nt	neg	neg	nt	nt	nt	nt + nt		nt	neg	neg	nt + nt		No Evidence of Recent Denv/Zikv/Chikv infection
SE010	No	nt	neg	nt + nt		nt	neg	neg	nt	nt	nt	nt + nt		nt	neg	neg	nt + nt		No Evidence of Recent Denv/Zikv/Chikv infection
SE011	No	nt	neg	nt + nt		nt	neg	neg	nt	nt	nt	nt + nt		nt	neg	neg	nt + nt		No Evidence of Recent Denv/Zikv/Chikv infection
SE013	No	nt	neg	nt + nt		nt	neg	neg	nt	nt	nt	nt + nt		nt	neg	neg	nt + nt		No Evidence of Recent Denv/Zikv/Chikv infection
SE014	No	nt	neg	nt + nt		nt	neg	neg	nt	nt	nt	nt + nt		nt	neg	neg	nt + nt		No Evidence of Recent Denv/Zikv/Chikv infection
SE015	No	nt	neg	nt + nt		nt	neg	neg	nt	nt	nt	nt + nt		nt	neg	neg	nt + nt		No Evidence of Recent Denv/Zikv/Chikv infection
SE016	No	nt	neg	nt + nt		nt	neg	neg	nt	nt	nt	nt + nt		nt	neg	neg	nt + nt		No Evidence of Recent Denv/Zikv/Chikv infection
SE017	No	nt	neg	nt + nt		nt	neg	neg	nt	nt	nt	nt + nt		nt	neg	neg	nt + nt		No Evidence of Recent Denv/Zikv/Chikv infection
SE018	No	nt	neg	nt + nt		nt	neg	neg	nt	nt	nt	nt + nt		nt	neg	neg	nt + nt		No Evidence of Recent Denv/Zikv/Chikv infection
SE019	No	nt	neg	nt + nt		nt	neg	neg	nt	nt	nt	nt + nt		nt	neg	neg	nt + nt		No Evidence of Recent Denv/Zikv/Chikv infection
SE020	No	nt	neg	nt + nt		nt	neg	neg	nt	nt	nt	nt + nt		nt	neg	neg	nt + nt		No Evidence of Recent Denv/Zikv/Chikv infection
SE021	No	nt	neg	nt + nt		nt	neg	neg	nt	nt	nt	nt + nt		nt	neg	neg	nt + nt		No Evidence of Recent Denv/Zikv/Chikv infection
SE022	No	nt	neg	nt + nt		nt	neg	neg	nt	nt	nt	nt + nt		nt	neg	neg	nt + nt		No Evidence of Recent Denv/Zikv/Chikv infection
SE023	No	nt	neg	nt + nt		nt	neg	POS	neg	POS	neg	nt + nt		nt	POS	neg	<1/10 + <1/10	neg	No Evidence of Recent Denv/Zikv/Chikv infection
SE024	No	nt	neg	nt + nt		nt	neg	neg	nt	nt	nt	nt + nt		nt	neg	neg	nt + nt		No Evidence of Recent Denv/Zikv/Chikv infection
SE026	No	nt	neg	nt + nt		nt	neg	neg	nt	nt	nt	nt + nt		nt	neg	neg	nt + nt		No Evidence of Recent Denv/Zikv/Chikv infection
SE027	No	nt	neg	nt + nt		nt	neg	neg	nt	nt	nt	nt + nt		nt	neg	neg	nt + nt		No Evidence of Recent Denv/Zikv/Chikv infection
SE028	No	nt	neg	nt + nt		nt	neg	neg	nt	nt	nt	nt + nt		nt	neg	neg	nt + nt		No Evidence of Recent Denv/Zikv/Chikv infection
SE029	No	nt	neg	nt + nt		nt	neg	POS	neg	POS	neg	nt + nt		nt	neg	neg	nt + nt		No Evidence of Recent Denv/Zikv/Chikv infection
SE030	No	nt	neg	nt + nt		nt	neg	POS	neg	POS	neg	nt + nt		nt	neg	neg	nt + nt		No Evidence of Recent Denv/Zikv/Chikv infection
SE031	No	nt	neg	nt + nt		nt	neg	neg	nt	nt	nt	nt + nt		nt	neg	neg	nt + nt		No Evidence of Recent Denv/Zikv/Chikv infection
SE032	No	nt	neg	nt + nt		nt	neg	neg	nt	nt	nt	nt + nt		nt	neg	neg	nt + nt		No Evidence of Recent Denv/Zikv/Chikv infection
SE033	No	nt	neg	nt + nt		nt	neg	neg	nt	nt	nt	nt + nt		nt	neg	neg	nt + nt		No Evidence of Recent Denv/Zikv/Chikv infection
SE034	No	nt	neg	nt + nt		nt	neg	neg	nt	neg	nt	nt + nt		nt	neg	neg	nt + nt		No Evidence of Recent Denv/Zikv/Chikv infection
SE035	No	nt	neg	nt + nt		nt	neg	neg	nt	nt	nt	nt + nt		nt	neg	neg	nt + nt		No Evidence of Recent Denv/Zikv/Chikv infection
SE036	No	nt	neg	nt + nt		nt	neg	neg	nt	nt	nt	nt + nt		nt	neg	neg	nt + nt		No Evidence of Recent Denv/Zikv/Chikv infection
SE037	No	nt	neg	nt + nt		nt	neg	neg	nt	nt	nt	nt + nt		nt	neg	neg	nt + nt		No Evidence of Recent Denv/Zikv/Chikv infection
SE038	No	nt	neg	nt + nt		nt	neg	neg	nt	nt	nt	nt + nt		nt	neg	neg	nt + nt		No Evidence of Recent Denv/Zikv/Chikv infection
SE039	No	nt	neg	nt + nt		nt	POS	neg	nt	nt	neg	nt + nt		nt	neg	neg	nt + nt		No Evidence of Recent Denv/Zikv/Chikv infection
SE041	No	nt	neg	nt + nt		nt	neg	neg	nt	nt	nt	nt + nt		nt	neg	neg	nt + nt		No Evidence of Recent Denv/Zikv/Chikv infection
SE042	No	nt	neg	nt + nt		nt	neg	POS	neg	neg	neg	nt + nt		nt	neg	neg	nt + nt		No Evidence of Recent Denv/Zikv/Chikv infection
SE043	No	nt	neg	nt + nt		nt	neg	neg	nt	nt	nt	nt + nt		nt	neg	neg	nt + nt		No Evidence of Recent Denv/Zikv/Chikv infection
SE045	No	nt	neg	nt + nt		nt	neg	neg	nt	nt	nt	nt + nt		nt	neg	neg	nt + nt		No Evidence of Recent Denv/Zikv/Chikv infection
SE046	No	nt	neg	nt + nt		nt	neg	neg	nt	nt	nt	nt + nt		nt	neg	neg	nt + nt		No Evidence of Recent Denv/Zikv/Chikv infection
SE047	No	nt	neg	nt + nt		nt	neg	neg	nt	nt	nt	nt + nt		nt	neg	neg	nt + nt		No Evidence of Recent Denv/Zikv/Chikv infection
SE049	No	nt	neg	nt + nt		nt	neg	neg	nt	nt	nt	nt + nt		nt	neg	neg	nt + nt		No Evidence of Recent Denv/Zikv/Chikv infection
SE050	No	nt	neg	nt + nt		nt	neg	neg	nt	nt	nt	nt + nt		nt	neg	neg	nt + nt		No Evidence of Recent Denv/Zikv/Chikv infection
SE051	No	nt	neg	nt + nt		nt	neg	neg	nt	nt	nt	nt + nt		nt	neg	neg	nt + nt		No Evidence of Recent Denv/Zikv/Chikv infection
SE052	No	nt	neg	nt + nt		nt	neg	neg	nt	nt	nt	nt + nt		nt	neg	neg	nt + nt		No Evidence of Recent Denv/Zikv/Chikv infection
SE054	No	nt	neg	nt + nt		nt	neg	neg	nt	nt	nt	nt + nt		nt	neg	neg	nt + nt		No Evidence of Recent Denv/Zikv/Chikv infection
SE055	No	nt	neg	nt + nt		nt	neg	neg	nt	nt	nt	nt + nt		nt	neg	neg	nt + nt		No Evidence of Recent Denv/Zikv/Chikv infection
SE056	No	nt	neg	nt + nt		nt	neg	neg	nt	nt	nt	nt + nt		nt	neg	neg	nt + nt		No Evidence of Recent Denv/Zikv/Chikv infection
SE057	No	nt	neg	nt + nt		nt	neg	neg	nt	nt	nt	nt + nt		nt	neg	neg	nt + nt		No Evidence of Recent Denv/Zikv/Chikv infection
SE058	No	nt	neg	nt + nt		nt	neg	neg	nt	nt	nt	nt + nt		nt	neg	neg	nt + nt		No Evidence of Recent Denv/Zikv/Chikv infection
SE059	No	nt	neg	nt + nt		nt	neg	neg	nt	nt	nt	nt + nt		nt	POS	neg	<1/10 + <1/10	neg	No Evidence of Recent Denv/Zikv/Chikv infection
SE060	No	nt	neg	nt + nt		nt	neg	neg	nt	nt	nt	nt + nt		nt	neg	neg	nt + nt		No Evidence of Recent Denv/Zikv/Chikv infection
SE062	No	nt	neg	nt + nt		nt	neg	neg	nt	nt	nt	nt + nt		nt	neg	neg	nt + nt		No Evidence of Recent Denv/Zikv/Chikv infection
SE063	No	nt	neg	nt + nt		nt	neg	neg	nt	nt	nt	nt + nt		nt	neg	neg	nt + nt		No Evidence of Recent Denv/Zikv/Chikv infection
SE064	No	nt	neg	nt + nt		nt	neg	neg	nt	nt	nt	nt + nt		nt	neg	neg	nt + nt		No Evidence of Recent Denv/Zikv/Chikv infection
SE065	No	nt	neg	nt + nt		nt	neg	neg	nt	nt	nt	nt + nt		nt	neg	neg	nt + nt		No Evidence of Recent Denv/Zikv/Chikv infection
SE066	No	nt	neg	nt + nt		nt	Ind	neg	neg	neg	neg	nt + nt		nt	neg	neg	nt + nt		No Evidence of Recent Denv/Zikv/Chikv infection
SE067	No	nt	neg	nt + nt		nt	neg	neg	nt	nt	nt	nt + nt		nt	neg	neg	nt + nt		No Evidence of Recent Denv/Zikv/Chikv infection
SE068	No	nt	neg	nt + nt		nt	neg	neg	nt	nt	nt	nt + nt		nt	neg	neg	nt + nt		No Evidence of Recent Denv/Zikv/Chikv infection
SE069	No	nt	neg	nt + nt		nt	neg	neg	nt	nt	nt	nt + nt		nt	neg	neg	nt + nt		No Evidence of Recent Denv/Zikv/Chikv infection
SE070	No	nt	neg	nt + nt		nt	neg	neg	nt	nt	nt	nt + nt		nt	neg	neg	nt + nt		No Evidence of Recent Denv/Zikv/Chikv infection
SE071	No	nt	neg	nt + nt		nt	neg	neg	nt	nt	nt	nt + nt		nt	neg	neg	nt + nt		No Evidence of Recent Denv/Zikv/Chikv infection
SE072	No	nt	neg	nt + nt		nt	neg	neg	nt	nt	nt	nt + nt		nt	neg	neg	nt + nt		No Evidence of Recent Denv/Zikv/Chikv infection
SE074	No	nt	neg	nt + nt		nt	neg	neg	nt	nt	nt	nt + nt		nt	neg	neg	nt + nt		No Evidence of Recent Denv/Zikv/Chikv infection
SE075	No	nt	neg	nt + nt		nt	neg	neg	nt	nt	nt	nt + nt		nt	neg	neg	nt + nt		No Evidence of Recent Denv/Zikv/Chikv infection
SE076	No	nt	neg	nt + nt		nt	neg	neg	nt	nt	nt	nt + nt		nt	neg	neg	nt + nt		No Evidence of Recent Denv/Zikv/Chikv infection
SE078	No	nt	neg	nt + nt		nt	neg	neg	nt	nt	nt	nt + nt		nt	neg	neg	nt + nt		No Evidence of Recent Denv/Zikv/Chikv infection
SE079	No	nt	neg	nt + nt		nt	neg	POS	neg	POS	neg	nt + nt		nt	neg	neg	nt + nt		No Evidence of Recent Denv/Zikv/Chikv infection
SE080	No	nt	neg	nt + nt		nt	neg	neg	nt	nt	nt	nt + nt		nt	neg	neg	nt + nt		No Evidence of Recent Denv/Zikv/Chikv infection
SE081	No	nt	neg	nt + nt		nt	neg	neg	nt	nt	nt	nt + nt		nt	neg	neg	nt + nt		No Evidence of Recent Denv/Zikv/Chikv infection
SE082	No	nt	neg	nt + nt		nt	neg	neg	nt	nt	nt	nt + nt		nt	neg	neg	nt + nt		No Evidence of Recent Denv/Zikv/Chikv infection
SE083	No	nt	neg	nt + nt		nt	neg	neg	nt	nt	nt	nt + nt		nt	neg	neg	nt + nt		No Evidence of Recent Denv/Zikv/Chikv infection
SE084	No	nt	neg	nt + nt		nt	neg	neg	nt	nt	nt	nt + nt		nt	neg	neg	nt + nt		No Evidence of Recent Denv/Zikv/Chikv infection
SE085	No	nt	neg	nt + nt		nt	neg	neg	nt	nt	nt	nt + nt		nt	neg	neg	nt + nt		No Evidence of Recent Denv/Zikv/Chikv infection
SE087	No	nt	neg	nt + nt		nt	neg	POS	neg	POS	neg	nt + nt		nt	neg	neg	nt + nt		No Evidence of Recent Denv/Zikv/Chikv infection
SE088	No	nt	neg	nt + nt		nt	neg	neg	nt	nt	nt	nt + nt		nt	neg	neg	nt + nt		No Evidence of Recent Denv/Zikv/Chikv infection
SE091	No	nt	neg	nt + nt		nt	neg	neg	nt	nt	nt	nt + nt		nt	neg	neg	nt + nt		No Evidence of Recent Denv/Zikv/Chikv infection
SE096	No	nt	neg	nt + nt		nt	neg	neg	nt	nt	nt	nt + nt		nt	neg	neg	nt + nt		No Evidence of Recent Denv/Zikv/Chikv infection
SE097	No	nt	neg	nt + nt		nt	neg	neg	nt	nt	nt	nt + nt		nt	neg	neg	nt + nt		No Evidence of Recent Denv/Zikv/Chikv infection
SE098	No	nt	neg	nt + nt		nt	neg	neg	nt	nt	nt	nt + nt		nt	neg	neg	nt + nt		No Evidence of Recent Denv/Zikv/Chikv infection
SE100	No	nt	neg	nt + nt		nt	neg	POS	neg	neg	neg	nt + nt		nt	neg	neg	nt + nt		No Evidence of Recent Denv/Zikv/Chikv infection
SE101	No	nt	neg	nt + nt		nt	neg	neg	nt	nt	nt	nt + nt		nt	neg	neg	nt + nt		No Evidence of Recent Denv/Zikv/Chikv infection
SE102	No	nt	neg	nt + nt		nt	neg	neg	nt	nt	nt	nt + nt		nt	neg	neg	nt + nt		No Evidence of Recent Denv/Zikv/Chikv infection
SE103	No	nt	neg	nt + nt		nt	neg	neg	nt	POS	neg	nt + nt		nt	neg	neg	nt + nt		No Evidence of Recent Denv/Zikv/Chikv infection
SE104	No	nt	neg	nt + nt		nt	neg	neg	nt	nt	nt	nt + nt		nt	neg	neg	nt + nt		No Evidence of Recent Denv/Zikv/Chikv infection
SE106	No	nt	neg	nt + nt		nt	neg	neg	nt	nt	nt	nt + nt		nt	neg	neg	nt + nt		No Evidence of Recent Denv/Zikv/Chikv infection
SE108	No	nt	neg	nt + nt		nt	neg	POS	neg	POS	neg	nt + nt		nt	neg	neg	nt + nt		No Evidence of Recent Denv/Zikv/Chikv infection
SE109	No	nt	neg	nt + nt		nt	neg	neg	nt	nt	nt	nt + nt		nt	neg	neg	nt + nt		No Evidence of Recent Denv/Zikv/Chikv infection
SE111	No	nt	neg	nt + nt		nt	POS	POS	neg	POS	neg	nt + nt		nt	neg	neg	nt + nt		No Evidence of Recent Denv/Zikv/Chikv infection
SE112	No	nt	neg	nt + nt		nt	neg	neg	nt	nt	nt	nt + nt		nt	neg	neg	nt + nt		No Evidence of Recent Denv/Zikv/Chikv infection
SE113	No	nt	neg	nt + nt		nt	neg	neg	nt	nt	nt	nt + nt		nt	neg	neg	nt + nt		No Evidence of Recent Denv/Zikv/Chikv infection
SE114	No	nt	neg	nt + nt		nt	neg	neg	nt	nt	nt	nt + nt		nt	neg	neg	nt + nt		No Evidence of Recent Denv/Zikv/Chikv infection
SE115	No	nt	neg	nt + nt		nt	neg	neg	nt	nt	nt	nt + nt		nt	neg	neg	nt + nt		No Evidence of Recent Denv/Zikv/Chikv infection
SE116	No	nt	neg	nt + nt		nt	neg	neg	nt	nt	nt	nt + nt		nt	neg	neg	nt + nt		No Evidence of Recent Denv/Zikv/Chikv infection
SE117	No	nt	neg	nt + nt		nt	neg	neg	nt	nt	nt	nt + nt		nt	neg	neg	nt + nt		No Evidence of Recent Denv/Zikv/Chikv infection
SE118	No	nt	neg	nt + nt		nt	neg	neg	nt	nt	nt	nt + nt		nt	neg	neg	nt + nt		No Evidence of Recent Denv/Zikv/Chikv infection
SE119	No	nt	neg	nt + nt		nt	neg	neg	nt	nt	nt	nt + nt		nt	neg	neg	nt + nt		No Evidence of Recent Denv/Zikv/Chikv infection
SE120	No	nt	neg	nt + nt		nt	neg	neg	nt	nt	nt	nt + nt		nt	neg	neg	nt + nt		No Evidence of Recent Denv/Zikv/Chikv infection
SE121	No	nt	neg	nt + nt		nt	neg	neg	nt	nt	nt	nt + nt		nt	neg	neg	nt + nt		No Evidence of Recent Denv/Zikv/Chikv infection
SE122	No	nt	neg	nt + nt		nt	neg	neg	nt	nt	nt	nt + nt		nt	neg	neg	nt + nt		No Evidence of Recent Denv/Zikv/Chikv infection
SE123	No	nt	neg	nt + nt		nt	neg	POS	neg	POS	neg	nt + nt		nt	neg	neg	nt + nt		No Evidence of Recent Denv/Zikv/Chikv infection
SE124	No	nt	neg	nt + nt		nt	neg	neg	nt	nt	nt	nt + nt		nt	neg	neg	nt + nt		No Evidence of Recent Denv/Zikv/Chikv infection
SE125	No	nt	neg	nt + nt		nt	neg	neg	nt	nt	nt	nt + nt		nt	neg	neg	nt + nt		No Evidence of Recent Denv/Zikv/Chikv infection
SE126	No	nt	neg	nt + nt		nt	neg	neg	nt	nt	nt	nt + nt		nt	neg	neg	nt + nt		No Evidence of Recent Denv/Zikv/Chikv infection
SE127	No	nt	neg	nt + nt		nt	neg	neg	nt	nt	nt	nt + nt		nt	neg	neg	nt + nt		No Evidence of Recent Denv/Zikv/Chikv infection
SE128	No	nt	neg	nt + nt		nt	neg	neg	nt	nt	nt	nt + nt		nt	neg	neg	nt + nt		No Evidence of Recent Denv/Zikv/Chikv infection
SE129	No	nt	neg	nt + nt		nt	neg	neg	nt	nt	nt	nt + nt		nt	neg	neg	nt + nt		No Evidence of Recent Denv/Zikv/Chikv infection
SE131	No	nt	neg	nt + nt		nt	neg	neg	nt	nt	nt	nt + nt		nt	neg	neg	nt + nt		No Evidence of Recent Denv/Zikv/Chikv infection
SE134	No	nt	neg	nt + nt		nt	neg	neg	nt	nt	nt	nt + nt		nt	neg	neg	nt + nt		No Evidence of Recent Denv/Zikv/Chikv infection
SE135	No	nt	neg	nt + nt		nt	neg	neg	nt	nt	nt	nt + nt		nt	neg	neg	nt + nt		No Evidence of Recent Denv/Zikv/Chikv infection
SE136	No	nt	neg	nt + nt		nt	neg	POS	neg	POS	neg	nt + nt		nt	neg	neg	nt + nt		No Evidence of Recent Denv/Zikv/Chikv infection
SE138	No	nt	neg	nt + nt		nt	neg	neg	nt	nt	nt	nt + nt		nt	neg	neg	nt + nt		No Evidence of Recent Denv/Zikv/Chikv infection
SE139	No	nt	neg	nt + nt		nt	neg	neg	nt	nt	nt	nt + nt		nt	neg	neg	nt + nt		No Evidence of Recent Denv/Zikv/Chikv infection
SE141	No	nt	neg	nt + nt		nt	neg	neg	nt	nt	nt	nt + nt		nt	neg	neg	nt + nt		No Evidence of Recent Denv/Zikv/Chikv infection
SE143	No	nt	neg	nt + nt		nt	POS	neg	nt	nt	neg	nt + nt		nt	neg	neg	nt + nt		No Evidence of Recent Denv/Zikv/Chikv infection
SE144	No	nt	neg	nt + nt		nt	neg	neg	nt	nt	nt	nt + nt		nt	neg	neg	nt + nt		No Evidence of Recent Denv/Zikv/Chikv infection
SE145	No	nt	neg	nt + nt		nt	neg	neg	nt	nt	nt	nt + nt		nt	neg	neg	nt + nt		No Evidence of Recent Denv/Zikv/Chikv infection
SE146	No	nt	neg	nt + nt		nt	neg	neg	nt	nt	nt	nt + nt		nt	neg	neg	nt + nt		No Evidence of Recent Denv/Zikv/Chikv infection
SE148	No	nt	neg	nt + nt		nt	neg	neg	nt	nt	nt	nt + nt		nt	neg	neg	nt + nt		No Evidence of Recent Denv/Zikv/Chikv infection
SE149	No	nt	neg	nt		nt	neg	neg	nt	nt	nt	nt		nt	neg	neg	nt		No Evidence of Recent Denv/Zikv/Chikv infection
SE150	No	nt	neg	nt		nt	neg	neg	nt	nt	nt	nt		nt	neg	neg	nt		No Evidence of Recent Denv/Zikv/Chikv infection
SE151	No	nt	neg	nt + nt		nt	neg	neg	nt	nt	nt	nt + nt		nt	neg	neg	nt + nt		No Evidence of Recent Denv/Zikv/Chikv infection
SE152	No	nt	neg	nt + nt		nt	neg	neg	nt	nt	nt	nt + nt		nt	neg	neg	nt + nt		No Evidence of Recent Denv/Zikv/Chikv infection
SE153	No	nt	neg	nt		nt	neg	POS	neg	POS	neg	nt		nt	neg	neg	nt		No Evidence of Recent Denv/Zikv/Chikv infection
SE154	No	nt	neg	nt + nt		nt	neg	neg	nt	nt	nt	nt + nt		nt	neg	neg	nt + nt		No Evidence of Recent Denv/Zikv/Chikv infection
SE155	No	nt	neg	nt + nt		nt	neg	neg	nt	nt	nt	nt + nt		nt	neg	neg	nt + nt		No Evidence of Recent Denv/Zikv/Chikv infection
SE156	No	nt	neg	nt		nt	neg	neg	nt	nt	nt	nt		nt	neg	neg	nt		No Evidence of Recent Denv/Zikv/Chikv infection
SE157	No	nt	neg	nt + nt		nt	neg	neg	nt	nt	nt	nt + nt		nt	neg	neg	nt + nt		No Evidence of Recent Denv/Zikv/Chikv infection
SE159	No	nt	neg	nt + nt		nt	neg	neg	nt	nt	nt	nt + nt		nt	neg	neg	nt + nt		No Evidence of Recent Denv/Zikv/Chikv infection
SE160	No	nt	neg	nt		nt	neg	neg	nt	nt	nt	nt		nt	neg	neg	nt		No Evidence of Recent Denv/Zikv/Chikv infection
SE161	No	nt	neg	nt + nt		nt	neg	neg	nt	nt	nt	nt + nt		nt	neg	neg	nt + nt		No Evidence of Recent Denv/Zikv/Chikv infection
SE162	No	nt	neg	nt + nt		nt	neg	neg	nt	nt	nt	nt + nt		nt	neg	neg	nt + nt		No Evidence of Recent Denv/Zikv/Chikv infection
SE164	No	nt	neg	nt		nt	neg	POS	neg	POS	neg	nt		nt	neg	neg	nt		No Evidence of Recent Denv/Zikv/Chikv infection
SE165	No	nt	neg	nt + nt		nt	neg	neg	nt	nt	nt	nt + nt		nt	neg	neg	nt + nt		No Evidence of Recent Denv/Zikv/Chikv infection
SE166	No	nt	neg	nt + nt		nt	neg	neg	nt	nt	nt	nt + nt		nt	neg	neg	nt + nt		No Evidence of Recent Denv/Zikv/Chikv infection
SE167	No	nt	neg	nt		nt	neg	neg	nt	nt	nt	nt		nt	neg	neg	nt		No Evidence of Recent Denv/Zikv/Chikv infection
SE168	No	nt	neg	nt + nt		nt	neg	neg	nt	nt	nt	nt + nt		nt	neg	neg	nt + nt		No Evidence of Recent Denv/Zikv/Chikv infection
SE169	No	nt	neg	nt		nt	neg	neg	nt	nt	nt	nt		nt	neg	neg	nt		No Evidence of Recent Denv/Zikv/Chikv infection
SE170	No	nt	neg	nt + nt		nt	Ind	POS	neg	POS	neg	nt + nt		nt	neg	neg	nt + nt		No Evidence of Recent Denv/Zikv/Chikv infection
SE172	No	nt	neg	nt + nt		nt	neg	neg	nt	nt	nt	nt + nt		nt	neg	neg	nt + nt		No Evidence of Recent Denv/Zikv/Chikv infection
SE173	No	nt	neg	nt + nt		nt	neg	neg	nt	nt	nt	nt + nt		nt	neg	neg	nt + nt		No Evidence of Recent Denv/Zikv/Chikv infection
SE174	No	nt	neg	nt		nt	neg	neg	nt	nt	nt	nt		nt	neg	neg	nt		No Evidence of Recent Denv/Zikv/Chikv infection
SE175	No	nt	neg	nt		nt	neg	neg	nt	nt	nt	nt		nt	neg	neg	nt		No Evidence of Recent Denv/Zikv/Chikv infection
SE176	No	nt	neg	nt + nt		nt	neg	neg	nt	nt	nt	nt + nt		nt	neg	neg	nt + nt		No Evidence of Recent Denv/Zikv/Chikv infection
SE178	No	nt	neg	nt + nt		nt	neg	neg	nt	nt	nt	nt + nt		nt	neg	neg	nt + nt		No Evidence of Recent Denv/Zikv/Chikv infection
SE180	No	nt	neg	nt + nt		nt	POS	neg	neg	neg	neg	nt + nt		nt	neg	neg	nt + nt		No Evidence of Recent Denv/Zikv/Chikv infection
SE181	No	nt	neg	nt		nt	neg	neg	nt	nt	nt	nt		nt	neg	neg	nt		No Evidence of Recent Denv/Zikv/Chikv infection
SE182	No	nt	neg	nt + nt		nt	neg	neg	nt	nt	nt	nt + nt		nt	neg	neg	nt + nt		No Evidence of Recent Denv/Zikv/Chikv infection
SE184	No	nt	neg	nt + nt		nt	neg	neg	nt	nt	nt	nt + nt		nt	neg	neg	nt + nt		No Evidence of Recent Denv/Zikv/Chikv infection
SE185	No	nt	neg	nt + nt		nt	neg	neg	nt	nt	nt	nt + nt		nt	neg	neg	nt + nt		No Evidence of Recent Denv/Zikv/Chikv infection
SE186	No	nt	neg	nt + nt		nt	neg	neg	neg	POS	neg	nt + nt		nt	neg	neg	nt + nt		No Evidence of Recent Denv/Zikv/Chikv infection
SE187	No	nt	neg	nt		nt	Ind	neg	neg	neg	neg	nt		nt	neg	neg	nt		No Evidence of Recent Denv/Zikv/Chikv infection
SE188	No	nt	neg	nt + nt		nt	Ind	neg	neg	neg	neg	nt + nt		nt	neg	neg	nt + nt		No Evidence of Recent Denv/Zikv/Chikv infection
SE189	No	nt	neg	nt + nt		nt	neg	neg	nt	nt	nt	nt + nt		nt	neg	neg	nt + nt		No Evidence of Recent Denv/Zikv/Chikv infection
SE190	No	nt	neg	nt + nt		nt	neg	neg	nt	nt	nt	nt + nt		nt	neg	neg	nt + nt		No Evidence of Recent Denv/Zikv/Chikv infection
SE191	No	nt	neg	nt		nt	neg	neg	nt	nt	nt	nt		nt	neg	neg	nt		No Evidence of Recent Denv/Zikv/Chikv infection
SE192	No	nt	neg	nt + nt		nt	neg	neg	nt	nt	nt	nt + nt		nt	neg	neg	nt + nt		No Evidence of Recent Denv/Zikv/Chikv infection
SE193	No	nt	neg	nt		nt	POS	neg	nt	nt	neg	nt		nt	neg	neg	nt		No Evidence of Recent Denv/Zikv/Chikv infection
SE194	No	nt	neg	nt		nt	neg	neg	nt	nt	nt	nt		nt	neg	neg	nt		No Evidence of Recent Denv/Zikv/Chikv infection
SE196	No	nt	neg	nt		nt	neg	neg	nt	nt	nt	nt		nt	neg	neg	nt		No Evidence of Recent Denv/Zikv/Chikv infection
SE198	No	nt	neg	nt		nt	neg	neg	nt	nt	nt	nt		nt	neg	neg	nt		No Evidence of Recent Denv/Zikv/Chikv infection
SE199	No	nt	neg	nt + nt		nt	neg	POS	neg	POS	neg	nt + nt		nt	neg	neg	nt + nt		No Evidence of Recent Denv/Zikv/Chikv infection
SE200	No	nt	neg	nt		nt	neg	neg	nt	nt	nt	nt		nt	neg	neg	nt		No Evidence of Recent Denv/Zikv/Chikv infection
SE201	No	nt	neg	nt + nt		nt	neg	neg	nt	nt	nt	nt + nt		nt	neg	neg	nt + nt		No Evidence of Recent Denv/Zikv/Chikv infection
16HFSE015	Yes	nt	neg	nt + nt		nt	neg	neg	neg	neg	nt	nt + nt		nt	neg	neg	nt + nt		No Evidence of Recent Denv/Zikv/Chikv infection
16HFSE017	Yes	nt	neg	nt + nt		nt	neg	neg	neg	POS	neg	nt + nt		nt	neg	neg	nt + nt		No Evidence of Recent Denv/Zikv/Chikv infection
SE163	Yes	nt	neg	nt + nt		nt	neg	neg	neg	neg	nt	nt + nt		nt	neg	neg	nt + nt		No Evidence of Recent Denv/Zikv/Chikv infection
SE048	No	nt	POS	1/20 + 1/20	neg	nt	neg	neg	neg	neg	nt	<1/10 + <1/10	neg	nt	neg	neg	nt + nt		No Evidence of Recent Denv/Zikv/Chikv infection
SE053	No	nt	neg	nt + nt		nt	neg	POS	neg	POS	neg	nt + nt		nt	neg	neg	nt + nt		No Evidence of Recent Denv/Zikv/Chikv infection
SE093	No	nt	POS	<1/10 + 1/10	neg	nt	neg	neg	neg	neg	nt	<1/10 + <1/10	neg	nt	neg	neg	nt + nt		No Evidence of Recent Denv/Zikv/Chikv infection
SE105	No	nt	POS	1/10 + 1/10	neg	nt	neg	neg	neg	neg	nt	1/20 + 1/10	neg	nt	neg	neg	nt + nt		No Evidence of Recent Denv/Zikv/Chikv infection

## Sheet: Variables' label
Variables's code	Decoding	Tipe of data
Proj. ID	Project identification #
Symptoms	Presence of symptoms	Yes/No
D.PCR	Dengue PCR result	Positive(POS); Negative (neg); not done
Denv.IgM	Dengue IgM capture ELISA result (when there are two samples available from the same patient, result is the combination of the two data point)	Positive(POS); Negative (neg); Indeterminate (Ind)
D.PRNT titer	Dengue PRNT titer (when available, result shows titer from the two samples)	titer; not tested (nt)
D.PRNT Int	Dengue PRNT interpretation (when there are two samples available from the same patient, result is the combination of the two data point)	POS (greater than 1/20) negative (less than or equal to 1/20)
Z.PCR	Zika PCR result	Positive(POS); Negative (neg); not done
DPP.IgM	Zika DPP rapit test (IgM)	Positive(POS); Negative (neg); not done
DPP.IgG	Zika DPP rapit test (IgG)	Positive(POS); Negative (neg); Indeterminate (Ind)
EuroI.IgM	Zika EuroImmun ELISA (IgM)	Positive(POS); Negative (neg); Indeterminate (Ind)
EuroI.IgG	Zika EuroImmun ELISA (IgG)	Positive(POS); Negative (neg); Indeterminate (Ind)
MAC.IgM	Zika MAC ELISA (IgM)	Positive(POS); Negative (neg); Inconclusive (Inc)
Z.PRNT titer	Zika PRNT titer (when available, result shows titer from the two samples)	titer; not tested (nt)
Z.PRNT Int	Zika PRNT interpretation (when there are two samples available from the same patient, result is the combination of the two data point)	POS (greater than 1/20) negative (less than or equal to 1/20)
Zika + Dengue Diagnosis	Diagnosis for Zika and Dengue only	-
C.PCR	Chikungunya PCR result	Positive(POS); Negative (neg); not done
CHIKV.IgM	Chikungunya EuroImmun ELISA (IgM)	Positive(POS); Negative (neg); Indeterminate (Ind)
CHIKV.IgG	Chikungunya EuroImmun ELISA (IgG)	Positive(POS); Negative (neg); Indeterminate (Ind)
C.PRNT titer	Chikungunya PRNT titer (when available, result shows titer from the two samples)	titer; not tested (nt)
C.PRNT Int	Chikungunya PRNT interpretation (when there are two samples available from the same patient, result is the combination of the two data point)	POS (greater than 1/20) negative (less than or equal to 1/20)
Chikungunya Diagnosis	Diagnosis for Chikungunya only	-
Final Diagnosis	Final Interpretation	-
